# Supplementary material for: A Metabolic Plasticity-Based Signature for Molecular Classification and Prognosis of Lower-Grade Glioma
Source: Brain Sci. 2022 Aug 26;12(9):1138. doi: 10.3390/brainsci12091138 (PMC9497112; doi:10.3390/brainsci12091138)
Supplement: Supplementary file 1 [file brainsci-12-01138-s001.zip]

Archive with 1 entries (1 files):
- brainsci-1790067-supplementary.pdf
